# Supplementary material for: Hidden Diversity in an Antarctic Algal Forest: Metabolomic Profiling Linked to Patterns of Genetic Diversification in the Antarctic Red Alga Plocamium sp
Source: Mar Drugs. 2021 Oct 27;19(11):607. doi: 10.3390/md19110607 (PMC8622728; doi:10.3390/md19110607)
Supplement: Supplementary file 1 [file marinedrugs-19-00607-s001.zip]

Archive with 1 entries (1 files):
- marinedrugs-1413543-supplementary.pdf
